# Supplementary material for: N-Cyclo­hexyl­cyclo­hexa­naminium chloride
Source: Acta Crystallogr Sect E Struct Rep Online. 2011 Jan 12;67(Pt 2):o332. doi: 10.1107/S1600536811000857 (PMC3051479; doi:10.1107/S1600536811000857)
Supplement: Supplementary file 2 [file e-67-0o332-Isup2.hkl]

# 
# h,k,l, Fc-squared, Fo-squared, sigma(Fo-squared) and status flag 
# 
data_I
_shelx_title ' m in Fdd2' 
_shelx_refln_list_code          4 
_shelx_F_calc_maximum      421.21 
_exptl_crystal_F_000      1920.00 
_reflns_d_resolution_high  0.8409 
 
loop_ 
 _symmetry_equiv_pos_as_xyz 
 'x, y, z' 
 '-x, -y, z' 
 'x+1/4, -y+1/4, z+1/4' 
 '-x+1/4, y+1/4, z+1/4' 
 'x, y+1/2, z+1/2' 
 '-x, -y+1/2, z+1/2' 
 'x+1/4, -y+3/4, z+3/4' 
 '-x+1/4, y+3/4, z+3/4' 
 'x+1/2, y, z+1/2' 
 '-x+1/2, -y, z+1/2' 
 'x+3/4, -y+1/4, z+3/4' 
 '-x+3/4, y+1/4, z+3/4' 
 'x+1/2, y+1/2, z' 
 '-x+1/2, -y+1/2, z' 
 'x+3/4, -y+3/4, z+1/4' 
 '-x+3/4, y+3/4, z+1/4' 
 
_cell_length_a    40.0268 
_cell_length_b    23.1726 
_cell_length_c     5.3463 
_cell_angle_alpha  90.000 
_cell_angle_beta   90.000 
_cell_angle_gamma  90.000 
 
_shelx_F_squared_multiplier     1.000 
 
loop_ 
 _refln_index_h 
 _refln_index_k 
 _refln_index_l 
 _refln_F_squared_calc 
 _refln_F_squared_meas 
 _refln_F_squared_sigma 
 _refln_observed_status 
   8   0   0     9191.32     9034.59    104.84 o 
  12   0   0     1180.86     1078.91     95.31 o 
  16   0   0    36972.35    35744.64    262.97 o 
  20   0   0    84974.74    87679.93    517.06 o 
  24   0   0     6959.89     7031.69    176.28 o 
  28   0   0    16398.33    16314.06    262.31 o 
  32   0   0    39502.33    40266.34    412.47 o 
  36   0   0    16906.32    17421.50    357.43 o 
  40   0   0     3112.60     3174.31    291.33 o 
   6   2   0      729.35      944.09     67.68 o 
   8   2   0    61089.50    64230.72    604.79 o 
  10   2   0    69547.27    70620.41    405.50 o 
  12   2   0    12507.98    12461.76    150.88 o 
  14   2   0       77.38       40.04     36.30 o 
  16   2   0    68374.95    71559.93    446.91 o 
  18   2   0     2726.75     2673.69     82.10 o 
  20   2   0     3211.12     3711.76     93.45 o 
  22   2   0     2612.42     2944.87     94.28 o 
  24   2   0        8.11       45.86     79.27 o 
  26   2   0     4529.00     4729.96    126.96 o 
  28   2   0    36200.91    36279.38    274.45 o 
  30   2   0     5333.44     5904.01    161.94 o 
  32   2   0     2824.03     3405.40    149.90 o 
  34   2   0    12887.80    13484.48    224.34 o 
  36   2   0      131.16      369.03    139.28 o 
  38   2   0     1159.46     1339.14    155.48 o 
  40   2   0      355.47      358.84    185.30 o 
  42   2   0      100.45      225.56    254.37 o 
  44   2   0      102.16      140.57    267.37 o 
  46   2   0     5097.81     5343.55    517.75 o 
   0   4   0    24803.72    26940.52    162.81 o 
   2   4   0    52745.09    54945.84    249.80 o 
   4   4   0    35051.88    37443.90    128.84 o 
   6   4   0    68773.35    69081.30    358.43 o 
   8   4   0      566.91      516.46     46.20 o 
  10   4   0     1825.85     1870.69     58.74 o 
  12   4   0    11286.33    11492.60     88.90 o 
  14   4   0      938.03      859.93     45.00 o 
  16   4   0    24934.26    25146.95    269.45 o 
  18   4   0    35539.21    35978.77    241.67 o 
  20   4   0    16747.18    17543.09    243.16 o 
  22   4   0     2322.10     1948.55    115.14 o 
  24   4   0      922.72      922.34    112.39 o 
  26   4   0     1869.52     1768.30    130.46 o 
  28   4   0      175.92      226.63    125.88 o 
  30   4   0    19761.70    20238.94    269.91 o 
  32   4   0     3458.75     3563.94    166.45 o 
  34   4   0     3184.81     3482.94    168.04 o 
  36   4   0     3420.01     3274.66    233.07 o 
  38   4   0      190.07      359.15    219.19 o 
  40   4   0      362.30      350.15    236.28 o 
  42   4   0     3644.79     3825.88    313.39 o 
  44   4   0       11.37       63.23    243.71 o 
  46   4   0        0.69        0.00    353.97 o 
   2   6   0    20687.95    23681.50    118.03 o 
   4   6   0    16653.25    18457.08    112.66 o 
   6   6   0       32.27      145.19     57.25 o 
   8   6   0     2577.64     2548.25     67.80 o 
  10   6   0    16430.74    17769.85    158.48 o 
  12   6   0    51216.40    51521.45    308.87 o 
  14   6   0    31464.47    32914.74    168.86 o 
  16   6   0    65352.15    65267.35    384.33 o 
  18   6   0    21469.02    23221.24    187.60 o 
  20   6   0      942.58      902.20     54.85 o 
  22   6   0      884.65      804.93    114.13 o 
  24   6   0     4928.47     5040.70    166.95 o 
  26   6   0       36.46      117.71    128.53 o 
  28   6   0     1454.42     1480.63    149.42 o 
  30   6   0     5704.15     5384.01    227.72 o 
  32   6   0    12027.03    11970.16    553.98 o 
  34   6   0      962.35      930.03    241.39 o 
  36   6   0     3161.44     3886.36    288.72 o 
  38   6   0      189.21      146.31    230.65 o 
  40   6   0       42.66      166.41    248.80 o 
  42   6   0        0.70        5.11    240.78 o 
  44   6   0       88.85      231.59    257.66 o 
  46   6   0     5647.54     6629.08    393.04 o 
   0   8   0    21960.56    25248.93    202.25 o 
   2   8   0     3561.88     3913.81     75.77 o 
   4   8   0    20435.06    22138.22    143.26 o 
   6   8   0     6048.98     6628.58     91.81 o 
   8   8   0    26390.45    28144.23    303.70 o 
  10   8   0    21332.53    22498.03    154.55 o 
  12   8   0    21564.17    22130.08    156.15 o 
  14   8   0    41975.94    43696.07    215.41 o 
  16   8   0    10503.20     9920.88    117.61 o 
  18   8   0    24060.33    25157.04    172.52 o 
  20   8   0     1115.96      973.36     66.96 o 
  22   8   0     1867.53     1620.12    127.14 o 
  24   8   0    20645.66    19339.19    265.78 o 
  26   8   0     1880.83     1875.80    176.82 o 
  28   8   0     5740.51     5545.24    302.26 o 
  30   8   0     3065.47     2692.17    266.36 o 
  32   8   0       29.37        0.00    217.53 o 
  34   8   0     5849.58     5416.77    326.87 o 
  36   8   0     5115.72     4992.22    330.58 o 
  38   8   0       36.08        0.00    238.22 o 
  40   8   0     3102.78     3547.34    320.94 o 
  42   8   0     2203.58     2310.59    319.89 o 
  44   8   0     7794.04     9967.69    439.82 o 
   2  10   0     2999.47     3333.32     86.80 o 
   4  10   0     3896.01     3801.73     89.47 o 
   6  10   0    28997.34    30618.99    224.09 o 
   8  10   0    13133.75    13028.60    189.76 o 
  10  10   0     3365.53     2922.47     80.89 o 
  12  10   0    13604.46    14073.52    143.78 o 
  14  10   0      136.49      368.70     69.03 o 
  16  10   0    25531.29    26877.53    192.74 o 
  18  10   0       61.91      143.78     68.25 o 
  20  10   0     2574.58     2686.90     91.46 o 
  22  10   0     1846.15     1772.23    121.28 o 
  24  10   0     1392.46     1330.37    229.48 o 
  26  10   0     9156.10     8220.28    336.68 o 
  28  10   0     3817.57     3778.82    291.52 o 
  30  10   0     3346.23     3479.87    282.83 o 
  32  10   0     2296.87     1886.91    261.50 o 
  34  10   0      440.35      328.47    248.77 o 
  36  10   0      763.71      692.61    265.57 o 
  38  10   0      578.70      596.95    266.30 o 
  40  10   0        1.59       34.87    271.97 o 
  42  10   0     1221.93     1317.14    300.42 o 
  44  10   0      338.44      431.70    275.41 o 
   0  12   0     1600.54     1888.18    121.27 o 
   2  12   0    22905.18    24000.83    188.62 o 
   4  12   0      724.96      869.63     79.00 o 
   6  12   0     2927.70     3013.79     97.29 o 
   8  12   0     1458.93     1541.51     79.42 o 
  10  12   0      210.65      229.29     66.65 o 
  12  12   0     9086.96     9999.40    129.74 o 
  14  12   0     1105.58     1272.49     86.02 o 
  16  12   0     3519.27     3482.18    106.40 o 
  18  12   0     9351.37     9276.92    155.00 o 
  20  12   0     7697.12     7621.97    146.18 o 
  22  12   0    21296.45    20254.19    301.31 o 
  24  12   0       11.56       39.09    212.77 o 
  26  12   0     5396.93     4823.40    300.67 o 
  28  12   0     1818.33     1638.10    254.30 o 
  30  12   0      591.78      419.39    229.75 o 
  32  12   0       18.08       34.81    233.25 o 
  34  12   0     1263.46     1523.31    274.31 o 
  36  12   0      789.34      864.21    280.56 o 
  38  12   0     3274.02     3587.81    343.17 o 
  40  12   0        4.01        0.00    270.14 o 
  42  12   0     1252.54     1379.47    320.35 o 
   2  14   0     1375.46     1405.05     92.17 o 
   4  14   0    11605.67    11632.29    156.02 o 
   6  14   0      476.09      494.15     85.31 o 
   8  14   0    25014.17    25465.32    201.51 o 
  10  14   0      417.41      424.84     85.03 o 
  12  14   0    37934.60    38930.45    265.95 o 
  14  14   0      761.61      741.80    104.58 o 
  16  14   0     8766.82     8557.99    162.60 o 
  18  14   0      792.52      775.95    114.73 o 
  20  14   0      239.40      320.62    107.90 o 
  22  14   0     1191.82     1245.14    159.95 o 
  24  14   0      571.45      556.64    230.74 o 
  26  14   0      373.75      499.72    229.39 o 
  28  14   0     1866.10     1766.88    266.16 o 
  30  14   0      314.02      197.15    242.60 o 
  32  14   0     7327.95     7244.38    391.22 o 
  34  14   0      249.73      696.40    280.79 o 
  36  14   0     1831.93     2254.38    316.14 o 
  38  14   0      354.05      461.06    276.34 o 
  40  14   0     1871.44     1843.09    326.08 o 
   0  16   0     8164.50     8672.62    219.63 o 
   2  16   0     9703.85    10309.61    164.91 o 
   4  16   0     5271.58     5307.56    134.73 o 
   6  16   0     2262.08     2422.42    126.83 o 
   8  16   0     1333.23     1374.08    118.42 o 
  10  16   0      640.17      614.83    101.75 o 
  12  16   0      824.29     1002.23    116.82 o 
  14  16   0       86.30      160.01    119.15 o 
  16  16   0     9514.25     9682.79    203.49 o 
  18  16   0    14694.42    14606.12    234.23 o 
  20  16   0     5373.16     5288.35    168.36 o 
  22  16   0    13362.91    13218.51    294.35 o 
  24  16   0      548.99      671.66    240.82 o 
  26  16   0     1359.43     1303.11    274.72 o 
  28  16   0       96.02        0.00    241.32 o 
  30  16   0      417.64      689.31    256.06 o 
  32  16   0       71.59      129.90    264.37 o 
  34  16   0       25.64       38.03    292.19 o 
  36  16   0      309.71      258.88    289.22 o 
  38  16   0     7224.17     8904.18    453.16 o 
   2  18   0       65.72      114.44    113.32 o 
   4  18   0     3455.56     3586.40    159.93 o 
   6  18   0     6111.28     5957.20    181.42 o 
   8  18   0      385.30      318.36    125.17 o 
  10  18   0    24046.21    24296.31    270.03 o 
  12  18   0      644.87      522.55    129.49 o 
  14  18   0     3455.03     3234.97    159.98 o 
  16  18   0     2714.55     2535.47    153.04 o 
  18  18   0      570.23      664.91    127.68 o 
  20  18   0        2.19       45.78    121.41 o 
  22  18   0      185.99      144.71    157.79 o 
  24  18   0      898.51     1036.29    261.93 o 
  26  18   0     8810.66     9086.72    406.91 o 
  28  18   0      144.80      250.13    260.38 o 
  30  18   0     7247.72     7088.46    412.02 o 
  32  18   0       78.57      174.98    277.57 o 
  34  18   0     2514.72     2293.19    319.26 o 
  36  18   0       16.75       73.43    312.66 o 
   0  20   0    11128.05    11368.38    322.79 o 
   2  20   0     4932.87     4886.77    201.22 o 
   4  20   0     3102.56     3027.10    183.11 o 
   6  20   0     1292.88     1342.05    142.28 o 
   8  20   0       44.92       60.61    129.58 o 
  10  20   0      413.61      377.12    131.93 o 
  12  20   0     4908.53     5091.45    181.73 o 
  14  20   0      942.35     1072.87    141.21 o 
  16  20   0      379.32      396.96    133.55 o 
  18  20   0     2818.99     2846.33    163.92 o 
  20  20   0       12.67       71.00    128.45 o 
  22  20   0      243.20      160.75    172.01 o 
  24  20   0     2250.84     2382.91    303.70 o 
  26  20   0     1302.23     1065.72    280.52 o 
  28  20   0      986.68     1024.49    289.00 o 
  30  20   0      100.12      128.95    283.38 o 
  32  20   0      125.94       14.83    287.57 o 
   2  22   0      105.98      204.39    178.55 o 
   4  22   0     1311.89     1466.85    171.62 o 
   6  22   0        1.87       48.18    154.18 o 
   8  22   0      202.38      230.45    163.59 o 
  10  22   0      168.68      211.79    136.24 o 
  12  22   0      187.93      267.08    143.52 o 
  14  22   0      496.50      443.70    145.25 o 
  16  22   0     8762.57     8472.33    230.14 o 
  18  22   0      252.07      316.63    143.11 o 
  20  22   0      386.03      377.16    181.76 o 
  22  22   0      128.38      172.27    178.75 o 
  24  22   0     1781.34     1747.07    297.31 o 
  26  22   0      238.53      336.17    278.09 o 
  28  22   0     3956.23     4842.89    390.62 o 
   0  24   0     3295.92     3059.07    327.68 o 
   2  24   0     1513.48     1439.17    204.42 o 
   4  24   0       64.47       38.75    191.13 o 
   6  24   0     9170.05     9043.20    314.58 o 
   8  24   0      123.61      147.40    161.55 o 
  10  24   0      173.76      183.78    166.78 o 
  12  24   0      520.82      716.45    178.32 o 
  14  24   0     3736.37     3744.42    210.38 o 
  16  24   0       68.21       23.03    147.18 o 
  18  24   0     7364.22     7081.24    228.20 o 
  20  24   0      431.11      524.45    195.99 o 
  22  24   0     3996.83     3817.76    248.12 o 
   2  26   0     5141.67     5641.00    278.30 o 
   4  26   0      236.70      194.96    195.61 o 
   6  26   0     8507.40     8506.90    327.72 o 
   8  26   0      164.84      256.65    209.18 o 
  10  26   0    13685.19    13847.61    377.22 o 
  12  26   0     1780.86     1888.34    205.72 o 
  14  26   0     7031.21     7679.49    276.47 o 
   1   1   1    15595.87    15851.26     83.26 o 
   3   1   1    32943.67    33362.23    184.85 o 
   5   1   1     6072.95     6192.59     51.96 o 
   7   1   1    36978.43    38088.96    181.54 o 
   9   1   1    11776.76    11896.63     59.43 o 
  11   1   1     8983.34     8796.75     51.30 o 
  13   1   1    12862.71    12607.77     58.72 o 
  15   1   1     3043.22     3146.58     34.04 o 
  17   1   1     4245.86     3829.52     35.81 o 
  19   1   1     3349.57     3282.16     34.47 o 
  21   1   1      609.22      668.24     53.60 o 
  23   1   1     3251.62     3218.70     84.79 o 
  25   1   1      130.04      124.63     70.33 o 
  27   1   1     7241.87     7173.64    123.27 o 
  29   1   1     4280.96     4484.96    133.45 o 
  31   1   1     5658.12     5485.09    143.99 o 
  33   1   1     1393.15     1582.07    141.38 o 
  35   1   1     3381.98     3349.86    159.09 o 
  37   1   1     2224.63     2370.91    176.27 o 
  39   1   1     1055.17     1163.21    166.97 o 
  41   1   1     2434.17     2762.99    227.03 o 
  43   1   1     1857.48     2361.78    228.30 o 
  45   1   1      272.51      374.89    204.56 o 
   1   3   1   141119.42   157342.66    510.20 o 
   3   3   1    31448.16    35144.27    165.00 o 
   5   3   1     9948.30    10552.31     62.07 o 
   7   3   1    24624.39    26267.41    103.07 o 
   9   3   1    38724.06    39023.66    114.97 o 
  11   3   1     7704.70     7845.71     60.63 o 
  13   3   1     3029.09     2888.28     42.45 o 
  15   3   1     2389.94     2012.69     35.42 o 
  17   3   1    11220.57    11469.32     62.91 o 
  19   3   1     6994.18     6632.01     49.58 o 
  21   3   1     6343.73     5942.54     79.03 o 
  23   3   1     7808.33     7515.23    105.91 o 
  25   3   1     6045.48     5654.30    112.82 o 
  27   3   1     2199.79     2132.60    107.35 o 
  29   3   1     9681.29     9629.99    155.96 o 
  31   3   1     2610.98     2623.24    130.60 o 
  33   3   1    17808.19    17783.36    225.08 o 
  35   3   1     5136.88     5487.08    159.26 o 
  37   3   1     1904.08     2104.64    150.06 o 
  39   3   1     2309.54     2580.88    172.79 o 
  41   3   1       54.86      173.74    160.89 o 
  43   3   1      419.14      654.84    195.78 o 
  45   3   1     2898.89     3739.37    279.48 o 
   1   5   1   177414.19   192262.63    494.47 o 
   3   5   1     7934.17     8157.16     70.70 o 
   5   5   1    92845.45    98862.41    380.21 o 
   7   5   1     5723.65     6095.04     59.72 o 
   9   5   1    23280.43    23874.12     97.94 o 
  11   5   1    21287.52    21715.86    130.13 o 
  13   5   1      528.90      475.24     35.61 o 
  15   5   1     3502.18     3486.34     43.40 o 
  17   5   1    31274.29    32160.93    134.18 o 
  19   5   1    20280.85    19542.65     87.16 o 
  21   5   1    12200.27    11870.46     98.18 o 
  23   5   1     6536.30     6434.55    122.64 o 
  25   5   1    15136.21    15088.92    189.22 o 
  27   5   1     1231.14     1229.19    113.31 o 
  29   5   1     3792.79     3909.39    138.88 o 
  31   5   1    10296.59     9907.17    183.62 o 
  33   5   1     7763.34     7650.52    171.61 o 
  35   5   1     5895.24     5691.07    172.65 o 
  37   5   1      723.20      902.63    133.53 o 
  39   5   1      859.34     1097.61    142.68 o 
  41   5   1      767.53      769.13    156.69 o 
  43   5   1      491.31      542.75    192.06 o 
  45   5   1     2487.80     3106.31    274.22 o 
   1   7   1    10169.23    10874.36     78.52 o 
   3   7   1    38011.66    40542.50    231.27 o 
   5   7   1    11600.02    12439.58     89.63 o 
   7   7   1    13509.43    13534.36     89.64 o 
   9   7   1    17961.44    18257.53    101.33 o 
  11   7   1     4396.31     4154.83     61.45 o 
  13   7   1     3372.94     3373.73     58.49 o 
  15   7   1     8485.27     8480.42     72.15 o 
  17   7   1    25405.77    25049.18    121.19 o 
  19   7   1      569.61      480.14     43.35 o 
  21   7   1    16834.81    16161.50    132.42 o 
  23   7   1     3312.81     3141.48    127.92 o 
  25   7   1     4348.96     4198.68    143.03 o 
  27   7   1     6608.08     6429.61    163.47 o 
  29   7   1     8872.89     8719.13    183.33 o 
  31   7   1     1548.08     1424.04    130.82 o 
  33   7   1     7294.45     6958.01    179.79 o 
  35   7   1     2013.26     2058.23    144.32 o 
  37   7   1       80.16      152.79    128.33 o 
  39   7   1     1128.29     1161.14    159.20 o 
  41   7   1     1930.96     2224.25    192.37 o 
  43   7   1      581.07      595.83    172.73 o 
  45   7   1      141.05       41.89    240.27 o 
   1   9   1    15369.06    16121.76     92.54 o 
   3   9   1     5258.22     5022.36     60.06 o 
   5   9   1     1996.15     2060.58     52.93 o 
   7   9   1     4942.70     4721.95     71.67 o 
   9   9   1     4115.54     4084.20     63.64 o 
  11   9   1     6283.97     6358.98     72.40 o 
  13   9   1    35190.92    36050.52    145.53 o 
  15   9   1    14416.56    15072.36    109.52 o 
  17   9   1    26771.75    26387.88    139.49 o 
  19   9   1     2827.39     2549.64     63.49 o 
  21   9   1     8950.77     9036.50    110.84 o 
  23   9   1     2687.52     2604.80    128.70 o 
  25   9   1      719.66      652.85    114.94 o 
  27   9   1     2060.74     1965.48    133.54 o 
  29   9   1     4663.59     4372.49    155.83 o 
  31   9   1     4831.36     4633.37    160.45 o 
  33   9   1     2771.10     2521.98    157.32 o 
  35   9   1       10.09       80.26    144.54 o 
  37   9   1      597.76      771.57    185.99 o 
  39   9   1     1231.20     1091.55    196.45 o 
  41   9   1     1261.68     1162.77    206.64 o 
  43   9   1      572.22      561.60    203.98 o 
   1  11   1     8930.08     9813.24     85.14 o 
   3  11   1     4057.04     4058.59     63.59 o 
   5  11   1      473.61      389.20     43.05 o 
   7  11   1     9474.15     9704.82     87.88 o 
   9  11   1     1834.46     1752.27     63.41 o 
  11  11   1    10588.85    10069.67    101.15 o 
  13  11   1    25344.99    26099.63    148.42 o 
  15  11   1    17261.82    16330.67    124.04 o 
  17  11   1    19609.83    18746.47    129.06 o 
  19  11   1     4208.73     4281.17     79.34 o 
  21  11   1     6100.63     5932.00    109.19 o 
  23  11   1     4809.45     4661.84    162.33 o 
  25  11   1      308.18      264.65    126.46 o 
  27  11   1      993.10     1003.45    132.20 o 
  29  11   1     3107.24     2728.98    157.31 o 
  31  11   1     3484.79     3313.08    181.84 o 
  33  11   1     2551.51     2601.66    203.51 o 
  35  11   1     1560.42     1946.26    207.32 o 
  37  11   1     3148.10     3512.03    230.54 o 
  39  11   1       87.94       61.11    192.54 o 
  41  11   1     2246.74     2353.38    231.44 o 
   1  13   1     4278.65     4143.17     70.70 o 
   3  13   1     3451.11     3510.70     73.43 o 
   5  13   1     9997.25    10087.74    104.31 o 
   7  13   1      190.77      236.35     58.25 o 
   9  13   1    16202.60    16094.48    127.23 o 
  11  13   1    11040.91    10919.21    111.24 o 
  13  13   1     3463.82     3490.72     81.63 o 
  15  13   1     7387.45     6812.13     97.47 o 
  17  13   1     1393.62     1297.38     70.70 o 
  19  13   1     1358.14     1451.20     69.09 o 
  21  13   1     7382.42     6647.36    127.12 o 
  23  13   1     2778.61     2494.59    123.38 o 
  25  13   1     6836.52     6724.73    187.63 o 
  27  13   1     1141.26     1024.87    149.50 o 
  29  13   1     3755.91     3391.09    218.58 o 
  31  13   1     2393.18     2502.20    204.42 o 
  33  13   1     1204.25     1237.45    194.63 o 
  35  13   1     3294.50     3329.35    225.36 o 
  37  13   1      178.22      286.52    187.28 o 
  39  13   1     1410.78     1476.35    221.38 o 
  41  13   1     1724.26     1841.86    234.54 o 
   1  15   1     5360.88     5325.01     96.43 o 
   3  15   1     2477.76     2472.64     82.55 o 
   5  15   1     4187.65     4126.87     86.47 o 
   7  15   1     7620.20     7513.77    100.30 o 
   9  15   1     1007.59     1029.72     71.02 o 
  11  15   1     3827.99     3791.32     85.81 o 
  13  15   1      756.38      783.55     69.25 o 
  15  15   1      362.75      394.55     66.67 o 
  17  15   1     5188.80     5094.10     95.17 o 
  19  15   1     4482.56     4266.38     92.66 o 
  21  15   1     2588.11     2595.14    114.95 o 
  23  15   1     3334.64     3018.95    142.65 o 
  25  15   1     2744.52     2594.35    176.19 o 
  27  15   1     2725.76     2662.30    211.15 o 
  29  15   1     1838.46     2026.68    204.24 o 
  31  15   1     1887.74     2169.05    213.77 o 
  33  15   1      714.66      593.80    186.96 o 
  35  15   1      968.07      690.05    202.88 o 
  37  15   1      450.97      370.06    201.81 o 
  39  15   1        9.78       20.90    210.71 o 
   1  17   1     1041.43      954.35     84.73 o 
   3  17   1     7311.50     7187.48    113.19 o 
   5  17   1      325.23      337.23     74.50 o 
   7  17   1     2311.69     2306.98     81.22 o 
   9  17   1      723.90      658.52     71.54 o 
  11  17   1     3625.44     3723.10     88.26 o 
  13  17   1     1115.69     1064.29     78.43 o 
  15  17   1     3139.07     3080.03     92.47 o 
  17  17   1     6637.33     6535.45    113.21 o 
  19  17   1     4378.31     4183.41    107.67 o 
  21  17   1     2568.74     2513.43    125.65 o 
  23  17   1     2919.31     2796.48    161.50 o 
  25  17   1      754.59     1032.66    188.86 o 
  27  17   1     2858.60     3009.64    225.62 o 
  29  17   1      740.13      840.88    195.03 o 
  31  17   1      553.10      543.20    199.76 o 
  33  17   1     2523.31     2698.09    232.61 o 
  35  17   1      320.87      481.46    211.76 o 
   1  19   1     5277.80     5137.85    112.76 o 
   3  19   1     2458.79     2546.16     95.55 o 
   5  19   1      173.99      180.36     76.58 o 
   7  19   1     9262.37     9322.15    129.92 o 
   9  19   1     1328.04     1456.05     90.28 o 
  11  19   1     3731.43     3591.63    108.50 o 
  13  19   1    10023.79    10253.25    141.62 o 
  15  19   1     1729.25     1712.18     97.63 o 
  17  19   1     8373.63     8066.46    142.13 o 
  19  19   1     2842.16     2820.48    115.05 o 
  21  19   1      846.64      883.78    125.71 o 
  23  19   1     5312.33     4903.73    194.85 o 
  25  19   1       57.98        0.00    182.01 o 
  27  19   1     2319.91     2447.70    224.06 o 
  29  19   1      625.97     1087.60    216.34 o 
  31  19   1      974.48     1152.42    214.96 o 
  33  19   1      491.29      628.68    216.90 o 
   1  21   1     3802.75     3907.85    122.91 o 
   3  21   1     4604.20     4772.00    131.11 o 
   5  21   1     3537.18     3518.82    127.58 o 
   7  21   1     5040.02     4930.54    136.53 o 
   9  21   1    10457.34    10742.34    166.63 o 
  11  21   1     9895.45     9934.32    166.73 o 
  13  21   1     2846.11     2894.70    123.98 o 
  15  21   1     5416.35     5543.44    142.35 o 
  17  21   1     4190.57     4151.54    131.25 o 
  19  21   1     1651.63     1797.03    114.41 o 
  21  21   1     2177.36     2290.76    148.27 o 
  23  21   1     4121.12     3880.66    194.15 o 
  25  21   1     1712.36     1727.34    216.93 o 
  27  21   1      622.54      647.86    193.91 o 
  29  21   1     1842.28     2122.68    234.52 o 
   1  23   1     4850.59     5125.24    160.88 o 
   3  23   1      938.85      969.44    121.39 o 
   5  23   1     9635.31     9902.95    187.82 o 
   7  23   1     1413.16     1376.12    125.78 o 
   9  23   1     4377.16     4521.08    152.45 o 
  11  23   1     2478.69     2508.20    133.87 o 
  13  23   1     1074.66     1238.22    120.17 o 
  15  23   1     2097.07     2077.48    127.40 o 
  17  23   1      539.77      528.28    111.04 o 
  19  23   1     1750.53     1990.81    127.70 o 
  21  23   1     2272.02     2463.58    173.02 o 
  23  23   1     1633.96     1562.82    176.56 o 
  25  23   1     1607.66     1831.01    220.05 o 
   1  25   1     1001.08     1110.02    147.50 o 
   3  25   1     1504.77     1621.27    152.96 o 
   5  25   1     2497.89     2656.86    162.93 o 
   7  25   1     2079.51     2132.58    148.28 o 
   9  25   1     1597.59     1766.05    141.77 o 
  11  25   1      970.12      893.35    135.04 o 
  13  25   1      182.32      172.04    120.63 o 
  15  25   1      165.28      163.30    120.11 o 
  17  25   1     1552.96     1467.22    131.39 o 
   1  27   1      226.92      330.34    157.63 o 
   3  27   1     2523.70     2442.70    179.64 o 
   5  27   1      875.85      766.46    167.68 o 
   2   0   2     8679.04     8958.25     93.90 o 
   6   0   2    34063.62    33581.71    149.51 o 
  10   0   2    37732.80    37002.51    180.03 o 
  14   0   2    31427.63    30830.87    168.19 o 
  18   0   2     6567.77     6388.30     86.91 o 
  22   0   2      937.77      977.00     91.28 o 
  26   0   2     9960.17     9996.95    274.50 o 
  30   0   2    28979.33    28535.82    571.30 o 
  34   0   2    11413.87    11772.04    431.33 o 
  38   0   2      377.39      563.64    293.86 o 
  42   0   2      296.53      345.84    299.10 o 
   0   2   2   110811.01   115761.70    305.62 o 
   2   2   2    45060.14    46135.51    168.48 o 
   4   2   2    39126.59    39911.70    130.39 o 
   6   2   2     1211.59     1263.89     42.01 o 
   8   2   2     2819.37     2684.42     47.62 o 
  10   2   2      317.54      345.57     36.84 o 
  12   2   2      628.16      542.65     39.36 o 
  14   2   2     1703.67     1544.97     44.33 o 
  16   2   2    10937.48    10468.23     72.90 o 
  18   2   2     7382.07     7106.70     64.33 o 
  20   2   2    17391.03    16853.48     93.78 o 
  22   2   2     6044.71     5801.93    121.40 o 
  24   2   2     3806.56     3665.30    146.90 o 
  26   2   2     2062.15     2039.30    136.39 o 
  28   2   2      774.43      749.70    151.53 o 
  30   2   2      716.35      685.84    151.29 o 
  32   2   2     6848.11     6656.29    213.43 o 
  34   2   2     6084.73     5836.06    216.98 o 
  36   2   2      964.58      982.24    197.84 o 
  38   2   2     4883.19     5082.61    265.52 o 
  40   2   2     2378.48     2478.75    233.17 o 
  42   2   2      624.17      899.68    218.59 o 
  44   2   2      872.89      979.14    220.07 o 
   2   4   2    13148.74    14053.13     82.94 o 
   4   4   2     1745.00     1851.29     44.55 o 
   6   4   2      668.34      812.37     49.11 o 
   8   4   2    25724.39    25298.01    116.45 o 
  10   4   2      844.64      846.04     42.37 o 
  12   4   2    16586.30    15269.35     95.72 o 
  14   4   2     4512.12     4541.45     63.23 o 
  16   4   2     5133.05     4905.73     72.23 o 
  18   4   2      841.34      767.59     52.36 o 
  20   4   2     1423.75     1382.34     55.04 o 
  22   4   2     1377.10     1215.35     97.60 o 
  24   4   2     1959.63     1961.53    137.85 o 
  26   4   2      549.46      574.66    126.73 o 
  28   4   2     6421.51     6508.64    186.32 o 
  30   4   2      898.07      759.82    135.18 o 
  32   4   2     1594.50     1867.05    171.83 o 
  34   4   2     7155.85     7208.53    231.65 o 
  36   4   2     1519.47     1392.05    180.16 o 
  38   4   2        6.17       12.87    169.90 o 
  40   4   2      877.29      897.57    209.57 o 
  42   4   2       60.60      148.07    203.89 o 
  44   4   2     2012.16     2481.52    254.15 o 
   0   6   2    38968.32    43806.83    268.15 o 
   2   6   2      726.42     1051.33     42.59 o 
   4   6   2       12.49       57.49     39.85 o 
   6   6   2    12400.35    12695.54     95.04 o 
   8   6   2     5817.24     5766.14     73.47 o 
  10   6   2      918.26      917.03     51.94 o 
  12   6   2      235.29      209.20     47.33 o 
  14   6   2     6757.84     6512.65     75.64 o 
  16   6   2     1690.78     1729.57     56.36 o 
  18   6   2    14671.17    14114.54    102.41 o 
  20   6   2       91.71       79.71     51.25 o 
  22   6   2     2420.33     2258.52    103.38 o 
  24   6   2      446.28      414.27    113.27 o 
  26   6   2     2901.94     2872.26    136.13 o 
  28   6   2      446.02      420.85    116.40 o 
  30   6   2     5386.58     5145.80    159.74 o 
  32   6   2     1566.07     1503.67    151.22 o 
  34   6   2     6213.84     6077.61    203.65 o 
  36   6   2      131.57      245.75    165.78 o 
  38   6   2      706.02      850.64    177.02 o 
  40   6   2      237.85      454.20    180.96 o 
  42   6   2     3090.29     3379.15    223.77 o 
   2   8   2    35834.97    38086.32    192.90 o 
   4   8   2     1396.31     1583.87     58.75 o 
   6   8   2    21858.64    22594.79    121.77 o 
   8   8   2     6082.24     6424.92     77.26 o 
  10   8   2    10925.79    10206.62     91.68 o 
  12   8   2      752.21      755.56     53.69 o 
  14   8   2     8097.13     7477.58     84.66 o 
  16   8   2     7832.74     7200.89     88.44 o 
  18   8   2      284.24      367.40     56.97 o 
  20   8   2     2523.10     2418.00     71.06 o 
  22   8   2    10065.36     9519.69    151.89 o 
  24   8   2     1095.05     1100.35    122.94 o 
  26   8   2     3151.06     3183.58    141.45 o 
  28   8   2     8809.97     8464.12    182.09 o 
  30   8   2      600.09      746.19    126.13 o 
  32   8   2      257.56      389.14    124.02 o 
  34   8   2    11165.01    10918.75    212.15 o 
  36   8   2      145.84      188.10    136.24 o 
  38   8   2      394.32      355.68    156.56 o 
  40   8   2       36.60      120.40    191.11 o 
  42   8   2      281.78      300.18    203.38 o 
   0  10   2    48169.87    50089.79    297.30 o 
   2  10   2    16905.78    18200.15    127.62 o 
   4  10   2    18395.41    17657.58    128.72 o 
   6  10   2     7165.01     7161.11     93.77 o 
   8  10   2     3592.39     3342.36     74.79 o 
  10  10   2      338.49      327.97     59.50 o 
  12  10   2    17197.17    16879.81    128.37 o 
  14  10   2      333.20      435.69     63.02 o 
  16  10   2      172.14      156.15     60.68 o 
  18  10   2     5974.94     6034.75     91.52 o 
  20  10   2      456.13      382.60     64.65 o 
  22  10   2    11377.22    11096.99    152.40 o 
  24  10   2    22232.24    21432.71    263.91 o 
  26  10   2     6389.38     6137.51    179.64 o 
  28  10   2     4628.13     4284.79    164.52 o 
  30  10   2     1441.60     1394.58    141.39 o 
  32  10   2      501.04      373.28    132.93 o 
  34  10   2       45.56      122.00    139.75 o 
  36  10   2     3893.37     3712.62    177.68 o 
  38  10   2     1030.95     1157.99    159.59 o 
  40  10   2     2462.70     2635.77    175.92 o 
   2  12   2     2797.08     2828.48     84.05 o 
   4  12   2     2988.95     2465.75     83.86 o 
   6  12   2     1845.25     1910.49     77.87 o 
   8  12   2    16202.15    15905.64    136.83 o 
  10  12   2      434.77      429.67     69.62 o 
  12  12   2     8834.33     8649.76    111.58 o 
  14  12   2      946.68     1034.70     75.06 o 
  16  12   2    25226.86    24307.81    166.46 o 
  18  12   2     3836.54     3672.87     90.35 o 
  20  12   2     2117.70     2023.32     82.11 o 
  22  12   2     1943.48     1927.01    106.78 o 
  24  12   2      439.82      414.69    128.34 o 
  26  12   2      171.31      242.55    127.19 o 
  28  12   2     9676.61     9256.39    208.92 o 
  30  12   2      108.97      155.62    145.52 o 
  32  12   2     2454.05     2480.25    174.62 o 
  34  12   2      651.98      774.92    157.40 o 
  36  12   2      273.61      368.65    157.97 o 
  38  12   2       36.24       67.52    173.11 o 
  40  12   2      265.90      232.77    210.12 o 
   0  14   2     2304.74     2386.04    132.09 o 
   2  14   2     8280.91     8122.99    123.58 o 
   4  14   2     1151.81     1332.59     80.27 o 
   6  14   2     2383.93     2228.19     87.27 o 
   8  14   2     2223.06     2282.20     90.50 o 
  10  14   2     9000.84     8970.58    119.90 o 
  12  14   2     2989.86     3075.30     92.70 o 
  14  14   2     1438.02     1385.53     82.40 o 
  16  14   2      232.65      268.17     75.30 o 
  18  14   2    51406.48    50292.42    262.24 o 
  20  14   2     1866.45     1912.44     92.11 o 
  22  14   2    11960.04    11611.82    167.82 o 
  24  14   2      912.95      866.90    142.90 o 
  26  14   2      568.93      702.28    145.61 o 
  28  14   2      904.62      694.92    150.03 o 
  30  14   2      545.99      524.22    151.13 o 
  32  14   2       75.87      138.94    148.45 o 
  34  14   2      583.14      845.33    183.89 o 
  36  14   2      507.29      560.89    181.31 o 
  38  14   2     5090.18     6071.34    309.82 o 
   2  16   2     1112.63     1122.25     91.60 o 
   4  16   2     1971.00     1872.50     94.62 o 
   6  16   2     2524.56     2536.93     99.96 o 
   8  16   2    26279.39    25184.76    183.52 o 
  10  16   2    23003.86    22550.50    181.64 o 
  12  16   2    27779.94    26735.67    194.50 o 
  14  16   2     1307.23     1375.48     85.35 o 
  16  16   2     5392.20     5273.50    108.75 o 
  18  16   2       70.36       65.91     75.58 o 
  20  16   2     2511.15     2388.07    100.51 o 
  22  16   2     1724.58     1614.37    109.02 o 
  24  16   2      960.25      829.53    153.72 o 
  26  16   2     1172.82     1156.00    157.59 o 
  28  16   2     5817.51     5537.04    208.74 o 
  30  16   2     1446.26     1407.96    182.73 o 
  32  16   2     2162.42     2141.92    197.31 o 
  34  16   2     5313.94     5888.71    289.19 o 
   0  18   2    23575.84    23150.12    275.34 o 
   2  18   2      975.35      975.18     96.27 o 
   4  18   2    10366.63    10398.54    144.86 o 
   6  18   2     3245.96     3219.34    110.09 o 
   8  18   2      154.69      178.86     84.90 o 
  10  18   2      158.44      215.73     82.42 o 
  12  18   2     7101.52     6834.78    122.73 o 
  14  18   2     1208.94     1090.09     89.42 o 
  16  18   2     4613.62     4539.78    112.94 o 
  18  18   2     2511.19     2426.21     95.16 o 
  20  18   2     2437.76     2480.12    103.74 o 
  22  18   2      575.89      479.44    100.81 o 
  24  18   2     3511.59     3535.47    183.66 o 
  26  18   2      229.66      271.05    166.69 o 
  28  18   2      981.32     1056.37    184.61 o 
  30  18   2      862.25      929.63    202.30 o 
  32  18   2      198.68      283.98    200.82 o 
   2  20   2     1552.86     1589.80    106.53 o 
   4  20   2      614.58      608.29     96.13 o 
   6  20   2     2229.30     2234.14    107.93 o 
   8  20   2      282.34      158.32     90.64 o 
  10  20   2      375.26      378.57     91.85 o 
  12  20   2      165.02      229.77     90.31 o 
  14  20   2      760.51      784.73     89.82 o 
  16  20   2     3459.94     3372.23    111.37 o 
  18  20   2      156.01      149.83     84.76 o 
  20  20   2      378.24      377.22     96.84 o 
  22  20   2      572.17      569.72    113.61 o 
  24  20   2     2763.01     2808.78    202.62 o 
  26  20   2      526.54      691.84    179.78 o 
  28  20   2     6083.47     6750.26    294.41 o 
   0  22   2     3150.46     3142.92    157.63 o 
   2  22   2     2840.54     2842.63    110.66 o 
   4  22   2     2933.21     2856.41    112.18 o 
   6  22   2     2573.28     2742.55    110.07 o 
   8  22   2     2694.22     2587.54    110.13 o 
  10  22   2       82.94       69.00     95.28 o 
  12  22   2      628.38      574.17     95.24 o 
  14  22   2     2224.07     2440.79    109.06 o 
  16  22   2      517.90      447.58     95.98 o 
  18  22   2     1063.94      961.45     98.27 o 
  20  22   2      215.79      203.08    110.69 o 
  22  22   2     2731.38     2648.58    164.07 o 
  24  22   2     1447.48     1685.27    271.59 o 
   2  24   2     2206.73     2343.94    114.34 o 
   4  24   2     2094.08     2202.11    116.36 o 
   6  24   2     4901.16     5015.96    135.80 o 
   8  24   2     1693.35     1684.95    110.47 o 
  10  24   2     2537.57     2616.15    123.42 o 
  12  24   2     5210.30     5215.58    142.93 o 
  14  24   2     1175.63     1177.83    111.87 o 
  16  24   2     3530.06     3609.01    141.48 o 
   0  26   2     5429.59     5547.73    225.70 o 
   2  26   2     1505.81     1558.92    121.71 o 
   4  26   2     5159.13     5407.60    152.76 o 
   1   1   3     1559.20     1634.12     54.45 o 
   3   1   3     9213.54     9460.39     84.40 o 
   5   1   3      527.24      634.36     49.94 o 
   7   1   3     4182.17     3849.94     62.64 o 
   9   1   3     3860.68     3769.35     65.40 o 
  11   1   3     4046.15     3810.75     66.26 o 
  13   1   3     6134.15     5624.87     76.28 o 
  15   1   3      493.09      479.86     56.88 o 
  17   1   3     3698.47     3496.91     74.45 o 
  19   1   3      578.72      528.78     60.72 o 
  21   1   3     1016.66      894.74     76.59 o 
  23   1   3     3648.63     3500.98    155.67 o 
  25   1   3      675.76      666.92    192.03 o 
  27   1   3     3316.28     3282.30    222.22 o 
  29   1   3     3709.10     3450.16    228.95 o 
  31   1   3      414.93      399.08    195.45 o 
  33   1   3      904.01      980.54    211.91 o 
  35   1   3     4361.69     4328.09    257.20 o 
  37   1   3     3353.50     3410.84    255.47 o 
  39   1   3     1523.32     1664.95    242.20 o 
  41   1   3      800.75      844.58    233.99 o 
   1   3   3    23439.72    24183.41    121.84 o 
   3   3   3    10040.09     9691.68     86.86 o 
   5   3   3    21124.46    20925.57    120.30 o 
   7   3   3     7429.93     7119.29     80.74 o 
   9   3   3     1866.79     1781.66     56.52 o 
  11   3   3     3668.92     3500.89     68.43 o 
  13   3   3     1509.81     1306.94     60.65 o 
  15   3   3     7225.22     6851.07     84.72 o 
  17   3   3     3760.45     3460.45     73.78 o 
  19   3   3     2422.60     2286.95     68.63 o 
  21   3   3     4521.35     4442.61     89.20 o 
  23   3   3     2126.46     2087.21    130.67 o 
  25   3   3     2194.02     2160.79    173.24 o 
  27   3   3     2512.78     2525.27    178.79 o 
  29   3   3     2308.91     2033.46    203.96 o 
  31   3   3     1495.59     1326.68    211.93 o 
  33   3   3    11769.76    11676.94    328.55 o 
  35   3   3     1136.28     1236.23    230.96 o 
  37   3   3      463.65      414.41    223.73 o 
  39   3   3     2055.84     2268.49    255.13 o 
  41   3   3     1218.74     1210.35    246.38 o 
   1   5   3    24144.42    24990.86    127.20 o 
   3   5   3     7997.31     8285.94     97.02 o 
   5   5   3    32027.38    31587.80    158.78 o 
   7   5   3      612.31      655.83     62.62 o 
   9   5   3     8456.93     7822.80     96.35 o 
  11   5   3    10278.13     9434.41    106.97 o 
  13   5   3     1092.26     1008.16     68.26 o 
  15   5   3     1234.91     1255.27     71.65 o 
  17   5   3     3978.88     3816.31     79.88 o 
  19   5   3     6085.38     5853.11     88.37 o 
  21   5   3     6652.54     6575.15    114.69 o 
  23   5   3     6378.71     6173.93    156.31 o 
  25   5   3     8823.74     8580.17    209.42 o 
  27   5   3      869.86      840.55    161.46 o 
  29   5   3     4939.50     4906.24    214.01 o 
  31   5   3     6008.09     6251.66    233.42 o 
  33   5   3     5672.34     5582.40    272.15 o 
  35   5   3     4390.00     4637.84    270.84 o 
  37   5   3       49.42       36.35    212.79 o 
  39   5   3      746.67      777.05    229.60 o 
  41   5   3     1023.58     1170.92    243.16 o 
   1   7   3    20021.27    20615.64    141.67 o 
   3   7   3     3062.76     2942.13     74.37 o 
   5   7   3     4426.52     4153.41     79.26 o 
   7   7   3     8432.71     8247.96     99.19 o 
   9   7   3     5969.80     5748.51     90.83 o 
  11   7   3     7444.19     6908.45     98.10 o 
  13   7   3     2302.70     2192.37     76.69 o 
  15   7   3     3817.02     3627.31     85.44 o 
  17   7   3     5927.36     5879.02     96.71 o 
  19   7   3     1053.27     1162.58     74.89 o 
  21   7   3    17020.69    16659.36    155.77 o 
  23   7   3     1061.47     1031.24    120.09 o 
  25   7   3     1756.24     1781.05    156.48 o 
  27   7   3     3767.15     3615.03    174.77 o 
  29   7   3     3632.96     3536.98    183.84 o 
  31   7   3     2204.43     2236.08    192.30 o 
  33   7   3     5069.80     5107.31    234.16 o 
  35   7   3      126.94      220.85    177.87 o 
  37   7   3      413.03      478.88    183.38 o 
  39   7   3       98.74      174.50    216.62 o 
   1   9   3     5107.33     5164.24     96.63 o 
   3   9   3     1873.99     1837.24     79.48 o 
   5   9   3      823.71     1025.67     72.60 o 
   7   9   3     4400.62     4253.42     89.58 o 
   9   9   3      895.50      897.48     74.07 o 
  11   9   3     1286.10     1223.50     76.50 o 
  13   9   3    11785.64    11060.38    122.19 o 
  15   9   3     5650.57     5610.36     99.36 o 
  17   9   3    23271.14    22351.27    160.37 o 
  19   9   3     2795.87     2841.47     88.72 o 
  21   9   3     1210.09     1180.24     84.76 o 
  23   9   3     2507.16     2358.96    134.47 o 
  25   9   3      350.21      298.17    143.46 o 
  27   9   3     1955.21     2015.45    168.61 o 
  29   9   3     2732.53     2849.99    180.51 o 
  31   9   3     1204.81     1217.38    169.31 o 
  33   9   3     1543.26     1635.27    172.91 o 
  35   9   3      123.84      112.18    180.53 o 
  37   9   3     1715.75     1919.10    205.29 o 
   1  11   3     5193.34     5101.10    103.96 o 
   3  11   3      806.03      769.41     89.01 o 
   5  11   3      400.04      447.21     84.90 o 
   7  11   3     4960.88     4916.40    112.53 o 
   9  11   3     9916.02     9697.03    125.83 o 
  11  11   3    13687.05    13620.58    142.60 o 
  13  11   3     2970.99     2928.42     94.02 o 
  15  11   3     5559.00     5425.75    108.03 o 
  17  11   3    14173.74    13752.99    144.50 o 
  19  11   3     3612.68     3543.31     97.09 o 
  21  11   3     5308.69     4955.02    113.26 o 
  23  11   3      995.09      838.53    122.99 o 
  25  11   3     1079.17     1066.58    158.85 o 
  27  11   3     5181.49     5447.00    208.80 o 
  29  11   3     2951.34     3018.02    187.82 o 
  31  11   3     1295.86     1368.01    173.44 o 
  33  11   3      990.97      997.07    183.30 o 
  35  11   3     2019.12     2080.42    203.51 o 
  37  11   3     1752.94     2275.27    245.05 o 
   1  13   3     9483.67     9366.20    129.23 o 
   3  13   3      152.09      278.36     85.01 o 
   5  13   3     8559.23     7956.57    132.62 o 
   7  13   3      384.09      450.33     92.83 o 
   9  13   3     5047.81     4727.11    119.38 o 
  11  13   3    11030.53    10794.51    149.76 o 
  13  13   3     1449.01     1377.82     92.05 o 
  15  13   3     1075.15     1149.82     85.91 o 
  17  13   3     2048.41     1911.83     90.62 o 
  19  13   3     1373.80     1311.91     86.43 o 
  21  13   3     3403.95     3321.80    109.30 o 
  23  13   3      619.45      575.34    125.47 o 
  25  13   3     3729.07     3763.43    196.83 o 
  27  13   3      430.81      400.18    159.95 o 
  29  13   3     1752.57     1758.69    193.85 o 
  31  13   3      803.85      764.19    176.05 o 
  33  13   3     1885.20     2021.30    207.80 o 
  35  13   3     2182.25     2418.86    217.98 o 
   1  15   3     2614.06     2498.44     98.94 o 
   3  15   3     1723.69     1824.59     96.97 o 
   5  15   3     3759.25     3865.04    111.09 o 
   7  15   3     5325.45     5546.19    125.89 o 
   9  15   3      123.94      118.29     92.33 o 
  11  15   3      237.69      312.75     87.32 o 
  13  15   3     1828.59     1774.83     97.51 o 
  15  15   3      985.73     1045.56     92.71 o 
  17  15   3     4069.18     3972.13    112.20 o 
  19  15   3     2210.15     2144.25     99.78 o 
  21  15   3     1500.20     1424.13    108.80 o 
  23  15   3     4084.05     3904.71    168.52 o 
  25  15   3     2457.29     2450.99    182.69 o 
  27  15   3     2538.76     2574.39    186.86 o 
  29  15   3     1441.74     1463.28    179.55 o 
  31  15   3     1845.37     1821.34    198.13 o 
  33  15   3      681.60      881.51    203.28 o 
   1  17   3     2067.37     1918.13     99.13 o 
   3  17   3     3215.92     3085.58    109.67 o 
   5  17   3      754.20      812.42     93.63 o 
   7  17   3     3499.94     3442.01    113.69 o 
   9  17   3     2274.49     2196.22    107.30 o 
  11  17   3     3531.02     3579.71    118.32 o 
  13  17   3      323.63      323.98     91.63 o 
  15  17   3      923.31     1009.80     96.79 o 
  17  17   3     4260.92     4435.48    121.49 o 
  19  17   3     3109.35     2975.61    111.72 o 
  21  17   3     1566.37     1384.96    120.46 o 
  23  17   3     1602.03     1473.01    159.35 o 
  25  17   3      225.54      117.60    179.91 o 
  27  17   3     3072.22     3301.50    201.02 o 
  29  17   3     1022.18     1171.12    177.41 o 
   1  19   3     4483.84     4396.58    122.11 o 
   3  19   3     1655.56     1618.43    107.70 o 
   5  19   3      352.13      381.45     99.19 o 
   7  19   3     6432.89     6182.45    134.32 o 
   9  19   3     2580.71     2557.95    115.68 o 
  11  19   3     6696.37     6383.20    141.05 o 
  13  19   3     5874.48     5860.77    134.13 o 
  15  19   3     2025.28     1789.35    110.03 o 
  17  19   3     6469.47     6670.92    141.96 o 
  19  19   3     1438.89     1430.59    112.04 o 
  21  19   3     1941.62     1849.94    138.36 o 
  23  19   3     4206.03     4093.27    192.25 o 
  25  19   3      988.33      940.93    204.90 o 
   1  21   3     2610.24     2511.57    115.58 o 
   3  21   3     2099.80     2165.57    117.44 o 
   5  21   3     5349.62     5485.04    139.47 o 
   7  21   3     3288.97     3028.70    120.85 o 
   9  21   3     4091.00     3915.07    131.58 o 
  11  21   3     6775.29     6454.96    149.90 o 
  13  21   3     4466.04     4275.54    131.73 o 
  15  21   3     4504.79     4471.13    132.15 o 
  17  21   3     1562.04     1616.98    111.06 o 
  19  21   3     1345.97     1451.57    122.87 o 
  21  21   3     1848.03     1939.09    158.17 o 
   1  23   3     2380.63     2396.30    118.37 o 
   3  23   3      145.67      138.74    105.55 o 
   5  23   3     8810.64     8906.22    165.74 o 
   7  23   3     1839.66     1745.31    118.14 o 
   9  23   3     3470.03     3320.66    130.12 o 
  11  23   3      933.43      990.36    116.94 o 
  13  23   3     1343.79     1306.36    113.14 o 
   0   0   4   112497.69   115569.10    596.61 o 
   4   0   4    28257.41    28166.23    242.18 o 
   8   0   4     1905.72     1931.25    113.19 o 
  12   0   4     1276.00     1246.27    116.34 o 
  16   0   4     8355.51     8049.65    168.89 o 
  20   0   4    12807.80    12814.53    186.26 o 
  24   0   4     6331.71     6204.84    371.28 o 
  28   0   4     8873.85     8953.54    441.11 o 
  32   0   4     6072.90     6195.47    407.73 o 
  36   0   4     3807.28     3962.85    405.77 o 
   2   2   4     6892.78     6762.91    103.62 o 
   4   2   4     2534.59     2492.43     84.91 o 
   6   2   4     4295.20     4053.72     93.26 o 
   8   2   4     6997.08     7040.04    107.65 o 
  10   2   4     9179.45     9004.84    115.45 o 
  12   2   4     7580.94     7587.54    111.03 o 
  14   2   4     1863.90     1825.74     81.20 o 
  16   2   4     5611.97     5499.95    104.27 o 
  18   2   4       95.12       83.75     71.73 o 
  20   2   4     1847.09     1772.68     84.78 o 
  22   2   4     1545.69     1558.10    104.96 o 
  24   2   4     1652.42     1745.53    180.97 o 
  26   2   4     1097.98     1159.21    215.12 o 
  28   2   4     8627.62     9119.23    311.71 o 
  30   2   4     4486.90     4933.45    279.84 o 
  32   2   4     2648.87     2804.25    252.96 o 
  34   2   4     4732.56     4813.15    286.98 o 
  36   2   4       43.41       47.63    221.60 o 
   0   4   4     3027.37     3011.70    129.00 o 
   2   4   4       34.32       61.03     72.36 o 
   4   4   4     2108.11     2175.64     80.84 o 
   6   4   4     3921.24     3887.10     84.73 o 
   8   4   4     1338.33     1398.12     72.38 o 
  10   4   4      759.29      769.33     69.54 o 
  12   4   4      290.15      316.27     67.65 o 
  14   4   4     2522.42     2485.49     81.73 o 
  16   4   4     1150.95     1091.41     73.36 o 
  18   4   4     9598.88     9684.19    117.90 o 
  20   4   4     2180.90     2186.63     83.42 o 
  22   4   4     4686.94     4713.90    130.29 o 
  24   4   4      581.17      507.41    164.95 o 
  26   4   4      505.11      620.99    205.40 o 
  28   4   4      113.16      193.60    209.64 o 
  30   4   4     3121.76     3084.10    253.23 o 
  32   4   4     1088.81      989.48    230.35 o 
  34   4   4     2286.48     2223.48    253.32 o 
  36   4   4     1151.89     1180.85    249.91 o 
   2   6   4      854.70      809.67     85.00 o 
   4   6   4     5122.27     4997.29    106.95 o 
   6   6   4     3157.08     3143.40     94.77 o 
   8   6   4     3986.11     4060.37     89.69 o 
  10   6   4     1982.66     1929.69     77.40 o 
  12   6   4     8727.81     8411.82    108.35 o 
  14   6   4      514.05      456.92     68.66 o 
  16   6   4    12768.39    12312.63    120.75 o 
  18   6   4     1689.90     1551.69     72.03 o 
  20   6   4      274.74      313.11     66.77 o 
  22   6   4     1804.08     1694.78    104.98 o 
  24   6   4     2209.83     2231.64    166.27 o 
  26   6   4      664.89      526.14    198.49 o 
  28   6   4     2116.42     2178.39    223.98 o 
  30   6   4      637.73      558.72    219.62 o 
  32   6   4     3755.40     4037.94    271.43 o 
  34   6   4      606.52      642.53    238.91 o 
   0   8   4     8190.75     7748.10    177.76 o 
   2   8   4      839.83      766.90     84.97 o 
   4   8   4     8340.02     8209.07    121.78 o 
   6   8   4       24.08       36.27     78.24 o 
   8   8   4     2169.62     2162.84     91.23 o 
  10   8   4     3337.70     3383.77     98.00 o 
  12   8   4     4532.76     4323.52     94.64 o 
  14   8   4     1905.68     1769.05     84.23 o 
  16   8   4     3632.47     3636.47     96.20 o 
  18   8   4      800.92      800.54     75.12 o 
  20   8   4     2334.81     2504.82    103.23 o 
  22   8   4      134.34      156.91    105.52 o 
  24   8   4     6671.51     6893.90    200.99 o 
  26   8   4      870.15      988.37    182.94 o 
  28   8   4     3479.84     3549.79    218.79 o 
  30   8   4      933.30      888.28    186.63 o 
  32   8   4      159.65      102.57    210.64 o 
  34   8   4     2009.38     2009.22    261.16 o 
   2  10   4     2020.47     1924.27     92.77 o 
   4  10   4     2202.42     2273.74     94.36 o 
   6  10   4     7851.93     8266.45    126.49 o 
   8  10   4     2235.29     2155.66     96.86 o 
  10  10   4     4393.17     4592.77    108.68 o 
  12  10   4     4698.89     4353.48    110.37 o 
  14  10   4     1345.09     1388.09     90.75 o 
  16  10   4     6443.39     6058.41    111.95 o 
  18  10   4       43.50       53.49     80.51 o 
  20  10   4      718.36      592.68     92.23 o 
  22  10   4      964.62     1045.60    127.53 o 
  24  10   4     1143.28     1078.89    163.03 o 
  26  10   4     3885.10     4068.78    203.06 o 
  28  10   4     1769.28     1870.88    182.61 o 
  30  10   4     2534.29     2763.15    222.82 o 
  32  10   4     1423.01     1498.82    210.03 o 
   0  12   4     1683.67     1939.04    140.36 o 
   2  12   4     9239.67     9494.51    138.49 o 
   4  12   4     1016.89     1031.24     98.50 o 
   6  12   4     2775.33     2937.82    109.62 o 
   8  12   4     1490.77     1517.46     97.18 o 
  10  12   4      123.02      112.95     91.45 o 
  12  12   4     1184.41     1071.15     98.35 o 
  14  12   4      112.50      135.88     90.66 o 
  16  12   4     1659.12     1700.30    102.85 o 
  18  12   4     4246.56     4199.72    122.19 o 
  20  12   4     2687.99     2617.91    111.19 o 
  22  12   4     8505.25     8406.00    194.07 o 
  24  12   4      202.38      155.47    164.57 o 
  26  12   4     4971.99     5254.67    223.91 o 
  28  12   4      616.78      508.98    170.00 o 
  30  12   4      349.21      399.69    171.48 o 
   2  14   4      298.60      223.33     93.33 o 
   4  14   4     1791.56     1746.21    101.01 o 
   6  14   4      164.61      240.39     96.45 o 
   8  14   4    13045.00    12624.64    166.58 o 
  10  14   4      459.48      451.23     99.93 o 
  12  14   4    14821.76    14348.76    179.06 o 
  14  14   4      167.18      224.25     96.46 o 
  16  14   4     4179.09     4259.88    127.37 o 
  18  14   4      654.41      624.61     97.59 o 
  20  14   4      286.31      284.70    104.61 o 
  22  14   4      265.65      320.29    161.40 o 
  24  14   4      747.96      771.54    197.17 o 
  26  14   4      392.34      413.63    192.29 o 
  28  14   4     2502.94     2651.27    231.74 o 
   0  16   4     4471.01     4303.60    175.67 o 
   2  16   4     4624.44     4497.93    125.46 o 
   4  16   4     1319.87     1218.86    101.79 o 
   6  16   4     1630.60     1656.17    108.37 o 
   8  16   4      374.27      386.07     98.17 o 
  10  16   4      331.80      349.65    102.95 o 
  12  16   4      102.34      102.84     99.66 o 
  14  16   4      258.09      278.50    102.87 o 
  16  16   4     4233.26     4175.39    133.83 o 
  18  16   4     6549.03     6600.56    148.71 o 
  20  16   4     4036.86     4266.60    144.23 o 
  22  16   4     6441.11     6910.46    244.28 o 
  24  16   4      571.78      719.97    255.42 o 
   2  18   4      246.64      259.56    100.42 o 
   4  18   4     1696.03     1526.74    112.39 o 
   6  18   4     4035.87     4208.39    128.03 o 
   8  18   4      372.63      414.63    103.04 o 
  10  18   4     8855.52     9044.81    161.90 o 
  12  18   4      431.33      464.99    101.65 o 
  14  18   4     2616.92     2583.47    119.90 o 
  16  18   4     1800.10     1848.91    113.33 o 
  18  18   4      732.00      598.55    107.07 o 
  20  18   4      149.85      163.31    118.35 o 
   0  20   4     5121.52     5235.05    205.58 o 
   2  20   4     2767.74     3028.80    131.13 o 
   4  20   4     1879.65     1757.90    121.05 o 
   6  20   4      418.23      519.80    115.54 o 
   8  20   4      580.98      609.91    111.56 o 
  10  20   4       49.16       69.43    106.23 o 
  12  20   4     1924.79     1936.76    121.31 o 
   1   1   5     2359.52     2311.00    120.62 o 
   3   1   5      436.50      414.59     99.00 o 
   5   1   5      243.68      200.70     97.41 o 
   7   1   5     1263.41     1358.94     97.93 o 
   9   1   5      842.85      831.81     93.83 o 
  11   1   5     2218.85     2312.50    101.80 o 
  13   1   5     2981.67     3116.34    107.92 o 
  15   1   5     1106.55     1173.39     91.38 o 
  17   1   5     4259.87     4241.13    112.32 o 
  19   1   5      505.17      475.21     84.57 o 
  21   1   5       33.12       61.37    102.97 o 
  23   1   5     2524.46     2580.24    156.44 o 
  25   1   5      437.54      455.81    214.57 o 
  27   1   5     1057.82     1180.75    232.34 o 
  29   1   5     1720.65     1894.83    256.11 o 
   1   3   5     5535.43     5548.20    129.97 o 
   3   3   5     4211.50     4046.17    123.06 o 
   5   3   5     2409.54     2402.27    105.87 o 
   7   3   5     3155.78     3082.77    109.17 o 
   9   3   5     5667.96     5741.09    126.01 o 
  11   3   5     1670.06     1680.90     98.95 o 
  13   3   5     1517.50     1529.29     92.59 o 
  15   3   5      318.89      291.17     83.75 o 
  17   3   5     2175.87     2201.14     99.48 o 
  19   3   5     2115.79     2301.20     98.66 o 
  21   3   5      908.70      929.14    113.54 o 
  23   3   5     2766.24     2898.66    153.16 o 
  25   3   5     2013.07     2057.94    241.26 o 
  27   3   5       18.91       46.60    219.29 o 
   1   5   5    13750.00    13959.54    148.71 o 
   3   5   5      415.40      511.05     83.66 o 
   5   5   5    14159.32    14233.26    158.37 o 
   7   5   5     3359.54     3442.37    107.41 o 
   9   5   5     4589.06     4706.56    117.08 o 
  11   5   5     1847.26     1852.68     99.33 o 
  13   5   5      250.02      184.92     89.20 o 
  15   5   5     1847.00     1976.00     99.33 o 
  17   5   5     2472.15     2432.82    102.46 o 
  19   5   5     1748.04     1926.75     99.76 o 
  21   5   5     4609.05     4699.08    148.04 o 
  23   5   5     1677.67     1519.13    140.83 o 
  25   5   5     2669.91     2541.53    213.01 o 
  27   5   5      742.53      738.19    229.22 o 
   1   7   5      152.01      238.13     80.19 o 
   3   7   5     6622.69     6932.55    117.89 o 
   5   7   5     1819.27     2012.38     92.63 o 
   7   7   5     3827.65     3875.93    104.52 o 
   9   7   5     1023.14     1039.70     84.28 o 
  11   7   5     1420.97     1434.84     90.29 o 
  13   7   5     2938.50     3146.17     99.32 o 
  15   7   5     1938.59     1899.36     92.90 o 
  17   7   5     4782.20     4685.40    114.85 o 
  19   7   5     1337.99     1256.49     96.36 o 
  21   7   5     2056.97     2092.19    130.29 o 
  23   7   5     2590.89     2765.51    177.75 o 
  25   7   5     2279.44     2403.34    255.76 o 
   1   9   5     1282.68     1343.40     96.35 o 
   3   9   5     2042.49     1953.19     97.81 o 
   5   9   5      839.13      835.96     88.47 o 
   7   9   5      890.81     1029.52     91.44 o 
   9   9   5     1760.12     1648.16     91.95 o 
  11   9   5     2993.50     2972.71    101.07 o 
  13   9   5     8422.12     8515.61    128.00 o 
  15   9   5      990.60      831.72     89.10 o 
  17   9   5     2958.81     2836.92    101.36 o 
  19   9   5      135.61      192.01     86.47 o 
  21   9   5     1599.61     1670.90    135.28 o 
  23   9   5     1781.74     1963.71    155.66 o 
   1  11   5     1266.11     1349.59     99.45 o 
   3  11   5     2246.72     2264.17    107.96 o 
   5  11   5     1011.02      910.34     96.90 o 
   7  11   5     1875.24     1912.51    109.41 o 
   9  11   5      342.84      248.69     95.11 o 
  11  11   5     1724.82     1714.60    104.62 o 
  13  11   5     6792.28     6665.07    141.32 o 
  15  11   5     3355.74     3335.40    111.06 o 
  17  11   5     4277.90     4406.72    123.53 o 
  19  11   5       93.92      125.55    108.05 o 
  21  11   5     2066.30     2176.50    132.66 o 
   1  13   5     1007.50     1014.28    107.47 o 
   3  13   5      835.55      891.10    105.99 o 
   5  13   5     3830.39     3858.70    126.44 o 
   7  13   5      919.62     1011.82    113.18 o 
   9  13   5     2874.79     2976.15    123.92 o 
  11  13   5      822.12      915.95    106.98 o 
  13  13   5       59.94       96.91    102.59 o 
  15  13   5     2483.89     2520.89    123.34 o 
  17  13   5      492.88      626.21    104.90 o 
   1  15   5     2941.16     2971.65    123.44 o 
   3  15   5      941.64     1033.42    112.31 o 
   5  15   5      945.08     1047.27    113.15 o 
   7  15   5     3379.85     3599.28    130.16 o 
   9  15   5      663.34      734.16    109.08 o 
  11  15   5     2425.84     2416.56    128.55 o 
  13  15   5      376.60      358.96    106.73 o 
   1  17   5      445.01      555.22    115.91 o 
   2   0   6      370.64      423.06    164.53 o 
   6   0   6     5191.23     5558.57    226.62 o 
  10   0   6    10768.28    11094.02    277.73 o 
  14   0   6     1515.15     1818.59    162.98 o 
   0   2   6     7650.84     8381.03    263.77 o 
   2   2   6     3695.92     4058.78    152.28 o 
   4   2   6     5954.85     6388.91    169.49 o 
   6   2   6       35.67      113.54    125.75 o 
   8   2   6     1145.56     1175.01    125.67 o 
  10   2   6      141.30      174.95    106.87 o 
  12   2   6      664.96      533.95    111.52 o 
  14   2   6      111.96       19.78    109.64 o 
   2   4   6     1293.25     1211.04    119.30 o 
   4   4   6      689.78      671.72    119.13 o 
   6   4   6      693.95      695.58    115.37 o 
   8   4   6     2252.28     2400.25    132.21 o 
  10   4   6      264.60      183.88    108.90 o 
  12   4   6     4408.49     4796.56    141.10 o 
  14   4   6      493.67      406.62    104.84 o 
   0   6   6      648.56      614.37    157.65 o 
   2   6   6      497.30      416.76    106.66 o 
   4   6   6      110.83       57.37    103.47 o 
   6   6   6     1307.71     1251.39    114.42 o 
   8   6   6      259.36      333.59    106.80 o 
  10   6   6      418.87      361.58    102.81 o 
   2   8   6     1060.72     1040.63    103.72 o 
   4   8   6      867.55      795.01    101.13 o 
   6   8   6     4959.33     5738.11    137.77 o 
                                                 
